# Supplementary material for: Bone Progenitors Pull the Strings on the Early Metabolic Rewiring Occurring in Prostate Cancer Cells
Source: Cancers (Basel). 2022 Apr 21;14(9):2083. doi: 10.3390/cancers14092083 (PMC9104818; doi:10.3390/cancers14092083)
Supplement: Supplementary file 1 [file cancers-14-02083-s001.zip]

Archive with 1 entries (1 files):
- cancers-1692704-supplementary.pdf
